# Supplementary material for: A Cyber-Physical Data Collection System Integrating Remote Sensing and Wireless Sensor Networks for Coffee Leaf Rust Diagnosis
Source: Sensors (Basel). 2021 Aug 13;21(16):5474. doi: 10.3390/s21165474 (PMC8401721; doi:10.3390/s21165474)
Supplement: Supplementary file 1 [file sensors-21-05474-s001.zip]

Archive with 1 entries (1 files):
- sensors-1318148-supplementary.pdf
